# Supplementary material for: Rapid electrochemical detection of coronavirus SARS-CoV-2
Source: Nat Commun. 2021 Feb 5;12:802. doi: 10.1038/s41467-021-21121-7 (PMC7864991; doi:10.1038/s41467-021-21121-7)
Supplement: Supplementary file 4 — Source Data [file 41467_2021_21121_MOESM4_ESM.xlsx]

## Sheet: Fig.2a
Sample	Silica core (µm)
Replicate 1	0.35
Replicate 2	0.222222
Replicate 3	0.277778
Replicate 4	0.194444
Replicate 5	0.25
Replicate 6	0.25
Replicate 7	0.166667
Replicate 8	0.194444
Replicate 9	0.222222
Replicate 10	0.25
Mean	0.237778
S.D.	0.0515733

## Sheet: Fig.2b
Sample	SiMB (µm)
Replicate 1	0.44
Replicate 2	0.4
Replicate 3	0.48
Replicate 4	0.44
Replicate 5	0.64
Replicate 6	0.48
Replicate 7	0.6
Replicate 8	0.44
Replicate 9	0.4
Replicate 10	0.66
Mean	0.498
S.D.	0.0981835

## Sheet: Fig.2c
Sample	SiAO (µm)
Replicate 1	0.56
Replicate 2	0.56
Replicate 3	0.48
Replicate 4	0.4
Replicate 5	0.52
Replicate 6	0.4
Replicate 7	0.44
Replicate 8	0.48
Replicate 9	0.56
Replicate 10	0.6
Mean	0.5
S.D.	0.0711805

## Sheet: Fig. 3b
Step-wise
Sample	blank	NC	1pM NgLT
Replicate 1	0.02527	0.03886	0.4941
Replicate 2	0.051	0.04739	0.4447
Replicate 3	0.02985	0.08608	0.3982
Replicate 4	0.04502	0.07021	0.4265
Replicate 5	0.08747	0.07874	0.4147
Mean	0.047722	0.064256	0.43564
S.D.	0.0246041	0.0203159	0.036822
one-step
Sample	blank	NC	1pM NgLT
Replicate 1	0.08133	0.123565	0.5003
Replicate 2	0.1209	0.07163	0.4475
Replicate 3	0.02974	0.1122	0.453
Replicate 4	0.06811	0.1174	0.4923
Replicate 5	0.05002	0.096265	0.4467
Mean	0.07002	0.104212	0.46796
S.D.	0.0344341	0.0208387	0.0261377
one-step				one-step				one-step
	Variable 1	Variable 2			Variable 1	Variable 2			Variable 1	Variable 2
	blank	NC			blank	1pM NgLT			NC	1pM NgLT
Mean	0.07002	0.104212		Mean	0.07002	0.46796		Mean	0.104212	0.46796
Variance	0.0011857	0.000434253		Variance	0.0011857	0.000683178		Variance	0.000434253	0.000683178
Observations	5	5		Observations	5	5		Observations	5	5
Hypothesized Mean Difference	0			Hypothesized Mean Difference	0			Hypothesized Mean Difference	0
df	7			df	7			df	8
t Stat	-1.89958			t Stat	-20.5831			t Stat	-24.3319
P(T<=t) two-tail	0.0992672			P(T<=t) two-tail	1.60342e-07			P(T<=t) two-tail	8.68617e-09
t Critical two-tail	2.36462			t Critical two-tail	2.36462			t Critical two-tail	2.306
Step-wise				Step-wise				Step-wise
	Variable 1	Variable 2			Variable 1	Variable 2			Variable 1	Variable 2
	blank	NC			blank	1pM NgLT			NC	1pM NgLT
Mean	0.047722	0.064256		Mean	0.047722	0.43564		Mean	0.064256	0.43564
Variance	0.000605363	0.000412736		Variance	0.000605363	0.00135586		Variance	0.000412736	0.00135586
Observations	5	5		Observations	5	5		Observations	5	5
Hypothesized Mean Difference	0			Hypothesized Mean Difference	0			Hypothesized Mean Difference	0
df	8			df	7			df	6
t Stat	-1.15869			t Stat	-19.5867			t Stat	-19.7467
P(T<=t) two-tail	0.279998			P(T<=t) two-tail	2.2574e-07			P(T<=t) two-tail	1.09377e-06
t Critical two-tail	2.306			t Critical two-tail	2.36462			t Critical two-tail	2.44691
Step-wise VS one step
	Variable 1	Variable 2
	1pM NgLT	1pM NgLT
Mean	0.43564	0.46796
Variance	0.00135586	0.000683178
Observations	5	5
Hypothesized Mean Difference	0
df	7
t Stat	-1.60046
P(T<=t) two-tail	0.153531
t Critical two-tail	2.36462

## Sheet: Fig. 3c
N Gene
Copy of template (plasmid)	BG	1×100copies/µL	1×101copies/µL	1×102copies/µL	1×103copies/µL	1×104copies/µL	1×105copies/µL	1×106copies/µL	1×107copies/µL	1×108copies/µL	1×109copies/µL	1×1010copies/µL
Replicate 1	0.0205	0.2284	0.2715	0.3723	0.5638	0.5816	0.7183	0.7914	0.8916	0.9956	1.277	1.706
Replicate 2	0.06881	0.1841	0.3067	0.3993	0.5712	0.6074	0.6936	0.7992	0.9255	1.199	1.238	1.538
Replicate 3	0.02031	0.2257	0.2952	0.3693	0.5286	0.602	0.7458	0.8543	0.9157	0.9612	1.417	1.675
Replicate 4	0.02031	0.2064	0.3186	0.3623	0.466	0.6049	0.7537	0.8666	0.9397	0.8141	1.257	1.634
Replicate 5	0.05986	0.2041	0.2896	0.4686	0.4385	0.6354	0.7039	0.8047	0.9155	1.03	0.9694	1.6905
Mean	0.037958	0.20974	0.29632	0.39436	0.51362	0.60626	0.72306	0.82324	0.9176	0.99998	1.23168	1.6487
S.D.	0.0242859	0.0180506	0.0177946	0.0438134	0.0590943	0.019226	0.026046	0.0345697	0.0175701	0.13837	0.162688	0.0674403
S Gene
Copy of template (plasmid)	BG	1×100copies/µL	1×101copies/µL	1×102copies/µL	1×103copies/µL	1×104copies/µL	1×105copies/µL	1×106copies/µL	1×107copies/µL	1×108copies/µL	1×109copies/µL	1×1010copies/µL
Replicate 1	0.04023	0.1826	0.2966	0.3913	0.5198	0.6201	0.7099	0.8479	0.9868	1.12267	1.2	1.7685
Replicate 2	0.05797	0.251	0.2973	0.4498	0.5853	0.6765	0.7862	0.8539	0.9609	0.9895	1.312	1.687
Replicate 3	0.07729	0.2546	0.3249	0.4183	0.4721	0.5975	0.681	0.8131	0.876533	1.166	1.239	1.691
Replicate 4	0.07035	0.2484	0.3214	0.4461	0.5224	0.6565	0.7039	0.8552	0.9074	1.038	1.203	1.849
Replicate 5	0.07278	0.1901	0.306	0.407	0.5324	0.6175	0.6572	0.7649	0.9517	0.926	1.18822	1.7155
Mean	0.063724	0.22534	0.30924	0.4225	0.5264	0.63362	0.70764	0.827	0.936667	1.04843	1.22844	1.7422
S.D.	0.0149585	0.0357593	0.0132847	0.0251673	0.0403524	0.0320526	0.0485918	0.0387469	0.0441564	0.0973453	0.0504165	0.0679693

## Sheet: Fig.3d
DPV (N gene)
	Current (µA)
E (V)	Blank	negative	1×10-1copies/µL	1×100copies/µL	1×101copies/µL	1×102copies/µL	1×103copies/µL	1×104copies/µL	1×105copies/µL	1×106copies/µL	1×107copies/µL	1×108copies/µL	1×109copies/µL	1×1010copies/µL
-0.8	1.6036	1.7634	1.5218	1.7326	1.4436	1.5766	1.5096	1.6738	1.5868	1.466	1.5906	1.5362	1.537	1.632
-0.79	1.4442	1.6104	1.3818	1.5724	1.3034	1.4348	1.3668	1.5284	1.4394	1.3346	1.4426	1.384	1.398	1.4762
-0.78	1.3064	1.4766	1.2572	1.4358	1.18592	1.309	1.2368	1.4012	1.3146	1.21928	1.3108	1.2532	1.278	1.3434
-0.77	1.18474	1.35228	1.14578	1.31492	1.07486	1.19396	1.13144	1.2884	1.20332	1.11752	1.19578	1.134	1.1718	1.2244
-0.76	1.07812	1.24322	1.05492	1.20622	0.97954	1.09546	1.03416	1.1874	1.10338	1.027	1.0918	1.02876	1.07732	1.121					copies/µL
-0.75	0.98498	1.14426	0.96962	1.11372	0.89592	1.00874	0.95118	1.10154	1.01784	0.94592	1.00302	0.9378	0.9937	1.03378
-0.74	0.89908	1.05258	0.89486	1.02804	0.82102	0.9306	0.87556	1.0245	0.94058	0.87514	0.923	0.8565	0.92194	0.95282
-0.73	0.82434	0.9662	0.82668	0.95358	0.75302	0.86014	0.80654	0.95502	0.87032	0.81098	0.85226	0.78436	0.85548	0.88014
-0.72	0.75782	0.89024	0.76452	0.88718	0.69468	0.79832	0.74718	0.8959	0.80992	0.75382	0.7905	0.71984	0.7987	0.81968
-0.71	0.70018	0.82148	0.71318	0.8295	0.64342	0.74492	0.6946	0.84404	0.75722	0.70386	0.73408	0.66452	0.74858	0.76666
-0.7	0.64788	0.76256	0.6653	0.77736	0.59684	0.6949	0.64748	0.79656	0.70926	0.6583	0.68304	0.61626	0.7025	0.71746
-0.69	0.60212	0.70516	0.62466	0.73066	0.55498	0.64958	0.60606	0.75612	0.66646	0.61776	0.6407	0.57282	0.663	0.67588
-0.68	0.56362	0.65422	0.58716	0.693	0.51894	0.61248	0.56898	0.7216	0.62978	0.58298	0.60122	0.53474	0.62844	0.64032
-0.67	0.52638	0.61112	0.55452	0.65482	0.48788	0.57954	0.53782	0.68988	0.59766	0.55146	0.56778	0.50108	0.598	0.60686
-0.66	0.49438	0.57438	0.52774	0.6245	0.45926	0.54906	0.5087	0.66362	0.56986	0.52422	0.5367	0.47168	0.5714	0.5799
-0.65	0.4669	0.53888	0.50078	0.5957	0.43368	0.52196	0.48304	0.63852	0.54352	0.4998	0.51058	0.44622	0.54744	0.55564
-0.64	0.44264	0.50968	0.47878	0.57112	0.41158	0.49678	0.4606	0.61668	0.52142	0.47846	0.48624	0.42284	0.52466	0.5336
-0.63	0.4218	0.4922	0.45982	0.55054	0.39268	0.47708	0.44102	0.60144	0.5029	0.45938	0.46548	0.40274	0.5084	0.5179
-0.62	0.40258	0.46198	0.44212	0.53014	0.37506	0.45814	0.42376	0.5869	0.48596	0.44234	0.44584	0.38568	0.49248	0.50236
-0.61	0.38646	0.44212	0.42632	0.5134	0.35994	0.4415	0.40916	0.5718	0.47048	0.43098	0.42992	0.3715	0.47722	0.48852
-0.6	0.37222	0.42726	0.41218	0.49954	0.34614	0.42634	0.3952	0.56148	0.45938	0.37944	0.41746	0.3595	0.46674	0.47754
-0.59	0.36004	0.41082	0.40166	0.48462	0.33532	0.41274	0.38462	0.5509	0.44892	0.40282	0.40386	0.35008	0.45658	0.46918
-0.58	0.3486	0.39766	0.39072	0.47424	0.3251	0.40198	0.37384	0.54224	0.4397	0.39154	0.39268	0.3414	0.44644	0.4615
-0.57	0.33994	0.386	0.38062	0.46372	0.31658	0.39112	0.36644	0.5335	0.43062	0.38372	0.38436	0.33276	0.43944	0.4564
-0.56	0.33124	0.3766	0.37232	0.45364	0.30798	0.38152	0.35608	0.52596	0.4248	0.3749	0.3745	0.3266	0.43246	0.45278
-0.55	0.3235	0.36336	0.36364	0.4458	0.30202	0.37206	0.34992	0.52096	0.41908	0.36532	0.36822	0.32224	0.42868	0.44902
-0.54	0.31562	0.35468	0.35674	0.43784	0.29554	0.3638	0.34308	0.51544	0.41458	0.3616	0.36072	0.3178	0.42542	0.44794
-0.53	0.30974	0.34488	0.34974	0.43186	0.29074	0.3569	0.33736	0.5102	0.40944	0.35578	0.3564	0.31488	0.42256	0.44778
-0.52	0.30312	0.33804	0.34394	0.42602	0.28632	0.35084	0.3328	0.5066	0.40562	0.35194	0.35192	0.31448	0.4208	0.44954
-0.51	0.29996	0.33292	0.33804	0.4223	0.28402	0.34588	0.32968	0.50338	0.40406	0.34974	0.35002	0.3147	0.42138	0.45544
-0.5	0.2968	0.32728	0.33334	0.4187	0.2827	0.34162	0.32918	0.50336	0.40384	0.34902	0.34904	0.31752	0.42414	0.46466
-0.49	0.29546	0.32494	0.33146	0.41816	0.28274	0.34086	0.32958	0.50464	0.40522	0.351	0.35234	0.32508	0.4307	0.47742
-0.48	0.2956	0.32612	0.3311	0.4183	0.28496	0.34146	0.33446	0.50926	0.41222	0.35628	0.35958	0.33626	0.4422	0.49866
-0.47	0.29804	0.32872	0.33356	0.42346	0.29088	0.34666	0.34254	0.52104	0.42104	0.366	0.371	0.35354	0.45814	0.5295
-0.46	0.30426	0.3334	0.33854	0.4334	0.30182	0.35686	0.3567	0.53558	0.43806	0.38188	0.38912	0.37832	0.48286	0.57248
-0.45	0.31348	0.345	0.34796	0.4474	0.31724	0.37336	0.37634	0.56036	0.46218	0.40408	0.41656	0.41526	0.51892	0.63102
-0.44	0.32752	0.35944	0.36216	0.46792	0.33862	0.39784	0.40332	0.59316	0.4954	0.43644	0.45426	0.46158	0.5677	0.70874
-0.43	0.34232	0.377	0.38072	0.4947	0.36484	0.42788	0.43782	0.63652	0.53696	0.47912	0.50346	0.5231	0.63084	0.8079
-0.42	0.3601	0.39754	0.40026	0.52028	0.3973	0.46348	0.47732	0.68476	0.5896	0.53434	0.56804	0.5954	0.71266	0.92828
-0.41	0.37544	0.41812	0.42242	0.54998	0.43036	0.50354	0.52394	0.73984	0.64946	0.59898	0.64256	0.68192	0.81228	1.0681
-0.4	0.38854	0.43782	0.44002	0.57486	0.46418	0.54192	0.56658	0.79476	0.71262	0.67376	0.72746	0.7773	0.93094	1.2266
-0.39	0.39488	0.45062	0.45246	0.59288	0.49286	0.57584	0.60716	0.84362	0.76916	0.75312	0.81476	0.8729	1.06014	1.3942
-0.38	0.39544	0.45708	0.45862	0.6023	0.51448	0.59922	0.63588	0.87992	0.8159	0.8284	0.8978	0.95812	1.1866	1.5576
-0.37	0.39044	0.45816	0.45916	0.60216	0.52588	0.61104	0.65348	0.90278	0.84668	0.89028	0.96434	1.02866	1.299	1.6984
-0.36	0.38202	0.45212	0.4526	0.59332	0.52694	0.60904	0.65764	0.90882	0.86076	0.93536	1.01042	1.0706	1.3828	1.7952
-0.35	0.36956	0.44112	0.4402	0.57848	0.51696	0.60024	0.64876	0.89938	0.85416	0.95342	1.02988	1.08114	1.4234	1.8308
-0.34	0.35528	0.42628	0.42388	0.55786	0.50044	0.57918	0.62984	0.8749	0.8359	0.95054	1.02206	1.06168	1.4238	1.8062
-0.33	0.33864	0.4087	0.40474	0.53378	0.47688	0.5519	0.60332	0.84248	0.80416	0.92552	0.99348	1.01756	1.3844	1.726
-0.32	0.32318	0.38776	0.38316	0.50606	0.44992	0.51914	0.57212	0.80068	0.76224	0.88642	0.94496	0.95948	1.3156	1.608
-0.31	0.30526	0.3671	0.3609	0.47688	0.4189	0.4837	0.5357	0.75484	0.71422	0.83424	0.88472	0.88902	1.2282	1.473
-0.3	0.29142	0.34668	0.33788	0.44742	0.3888	0.44678	0.49658	0.70568	0.66146	0.77134	0.81472	0.8129	1.12914	1.3308
-0.29	0.27774	0.32804	0.31766	0.42272	0.35788	0.40936	0.45826	0.6567	0.60752	0.70418	0.74008	0.7331	1.02218	1.189
-0.28	0.2674	0.31304	0.29808	0.39946	0.32712	0.37402	0.42258	0.60884	0.55522	0.63458	0.66662	0.65518	0.9137	1.05448
-0.27	0.25872	0.29854	0.28212	0.3798	0.3008	0.3414	0.38884	0.56486	0.50356	0.56498	0.59016	0.57744	0.8077	0.92466
-0.26	0.25048	0.28976	0.2683	0.36172	0.27728	0.31456	0.3585	0.5263	0.45898	0.499	0.5199	0.50714	0.7098	0.80304
-0.25	0.2461	0.28208	0.25848	0.3494	0.25906	0.2915	0.3341	0.49492	0.4202	0.444	0.461	0.44456	0.62298	0.69816
-0.24	0.2444	0.27742	0.2506	0.34054	0.24548	0.27558	0.31676	0.4684	0.38968	0.39926	0.4109	0.39328	0.55252	0.60904
-0.23	0.24312	0.27418	0.24438	0.33202	0.234846	0.26254	0.3034	0.44862	0.36518	0.36268	0.37186	0.35404	0.49528	0.53928
-0.22	0.24144	0.27006	0.23894	0.32694	0.227244	0.25382	0.2942	0.43606	0.34794	0.3378	0.34208	0.32398	0.4536	0.48928
-0.21	0.241	0.26852	0.23522	0.32354	0.221714	0.24864	0.28752	0.42584	0.33464	0.32142	0.32076	0.30264	0.42532	0.45402
-0.2	0.24194	0.26898	0.23284	0.32054	0.217752	0.246	0.28362	0.4191	0.32662	0.31122	0.30712	0.28902	0.40556	0.42994
-0.19	0.24512	0.27222	0.2323	0.32088	0.216076	0.2453	0.28276	0.41546	0.32232	0.30452	0.30058	0.28046	0.39274	0.41244
-0.18	0.24794	0.27592	0.23194	0.32142	0.21526	0.2458	0.28326	0.41482	0.3203	0.3017	0.29646	0.2765	0.38516	0.40098
-0.17	0.24886	0.27906	0.23196	0.32056	0.214334	0.24742	0.2821	0.41522	0.3182	0.30198	0.29442	0.27442	0.38048	0.39126
-0.16	0.2497	0.27976	0.23314	0.3192	0.210974	0.24624	0.28056	0.41638	0.31538	0.30022	0.29206	0.2709	0.37628	0.38088
-0.15	0.24844	0.28072	0.23302	0.31768	0.207384	0.24678	0.279	0.41664	0.30998	0.2975	0.28824	0.26786	0.37206	0.37142
-0.14	0.24844	0.27912	0.2339	0.31592	0.203446	0.24734	0.27648	0.41674	0.30326	0.29172	0.28274	0.26216	0.36972	0.36346
-0.13	0.24862	0.27678	0.23488	0.31422	0.20123	0.24934	0.27402	0.41498	0.29826	0.28512	0.27508	0.2587	0.36642	0.35968
-0.12	0.2486	0.27206	0.23518	0.31402	0.198458	0.251228	0.27244	0.41324	0.29444	0.28022	0.27094	0.25366	0.36362	0.35504
-0.11	0.2502	0.26796	0.23404	0.31312	0.195394	0.251072	0.27102	0.41214	0.28892	0.27548	0.26492	0.24996	0.36078	0.35338
-0.1	0.24934	0.26544	0.23254	0.31276	0.194532	0.250604	0.27138	0.40982	0.28626	0.27322	0.26062	0.2465	0.36008	0.3509

## Sheet: Fig.3e
DPV (S gene)
	Current (µA)
E (V)	Blank	negative	1×10-1copies/µL	1×100copies/µL	1×101copies/µL	1×102copies/µL	1×103copies/µL	1×104copies/µL	1×105copies/µL	1×106copies/µL	1×107copies/µL	1×108copies/µL	1×109copies/µL	1×1010copies/µL
0.099	0.346474	0.102036	0.249208	0.316938	0.240574	0.0432942	0.164496	0.177212	0.317274	0.305044	0.170569	0.148959	0.283316	0.267699
0.109	0.34503	0.0992898	0.23997	0.312338	0.230548	0.040276	0.148278	0.175182	0.314524	0.302638	0.168129	0.152557	0.291116	0.272424
0.119	0.338226	0.0945526	0.228774	0.309012	0.224662	0.037972	0.1392	0.168008	0.314966	0.30128	0.169201	0.15859	0.298156	0.222324
0.129	0.33442	0.0907796	0.217404	0.306058	0.219978	0.035844	0.132674	0.165124	0.31627	0.300122	0.17559	0.160746	0.30986	0.220799
0.139	0.33184	0.086248	0.209456	0.30267	0.214454	0.034946	0.12345	0.164216	0.315154	0.300274	0.185233	0.164169	0.3132	0.222715
0.149	0.329398	0.085658	0.202064	0.300862	0.211516	0.038198	0.11724	0.161232	0.31546	0.300224	0.193139	0.168079	0.3141	0.227893
0.159	0.328928	0.083348	0.193532	0.297082	0.208162	0.037908	0.110482	0.162534	0.318194	0.299948	0.195559	0.167578	0.3117	0.235741
0.169	0.329324	0.08248	0.185244	0.29591	0.206816	0.037796	0.106756	0.161522	0.318626	0.302322	0.196808	0.165755	0.30638	0.244967
0.179	0.329724	0.080798	0.17587	0.295834	0.204706	0.039086	0.102375	0.160644	0.318946	0.3019	0.197423	0.160533	0.30058	0.252733
0.189	0.330152	0.080544	0.16474	0.299168	0.202678	0.039262	0.0998806	0.160526	0.317604	0.300798	0.196675	0.150713	0.29422	0.25274
0.199	0.333512	0.079498	0.155866	0.302456	0.201622	0.03827	0.0946893	0.158848	0.311922	0.298012	0.194715	0.141568	0.29124	0.249113
0.209	0.33389	0.078096	0.151016	0.295968	0.20152	0.037584	0.0913828	0.159768	0.308548	0.294796	0.190111	0.135953	0.2881	0.23738
0.219	0.338726	0.07982	0.148128	0.293244	0.20296	0.037736	0.0863202	0.158646	0.306048	0.293492	0.186645	0.128613	0.28586	0.230151
0.229	0.340366	0.079662	0.144846	0.29262	0.202986	0.04044	0.082308	0.160724	0.305334	0.292032	0.181551	0.125419	0.28572	0.227181
0.239	0.343766	0.080168	0.140998	0.292708	0.204512	0.045308	0.081666	0.16412	0.305598	0.290988	0.181195	0.121614	0.28706	0.223181
0.249	0.341714	0.082138	0.140606	0.29501	0.204916	0.051934	0.081524	0.170062	0.303686	0.291236	0.179471	0.118833	0.28692	0.221199
0.259	0.346132	0.084322	0.13942	0.296028	0.206086	0.0543404	0.080192	0.175752	0.303952	0.291512	0.178661	0.117639	0.28962	0.220659
0.269	0.35058	0.085042	0.13934	0.297272	0.208346	0.0574908	0.080842	0.181404	0.304904	0.294566	0.179501	0.114659	0.29236	0.220952
0.279	0.351398	0.0885036	0.139596	0.298704	0.210392	0.0600082	0.080456	0.1841	0.309356	0.296438	0.179255	0.114992	0.29348	0.219004
0.289	0.35358	0.0901014	0.141724	0.300652	0.212446	0.0635962	0.077638	0.191674	0.31042	0.299536	0.181884	0.113459	0.296	0.220025
0.299	0.35354	0.0931816	0.143192	0.30308	0.213124	0.0654708	0.078214	0.198136	0.314118	0.30341	0.18297	0.113872	0.29848	0.224489
0.309	0.3559	0.0952688	0.145156	0.30391	0.21611	0.0684185	0.082118	0.20353	0.315556	0.306898	0.184526	0.113831	0.30228	0.225692
0.319	0.3577	0.0969328	0.145712	0.304916	0.21802	0.0714546	0.085482	0.210342	0.321468	0.311771	0.185678	0.112675	0.30552	0.225979
0.329	0.36126	0.0984692	0.14905	0.308738	0.220312	0.0756176	0.085702	0.215911	0.321062	0.31458	0.187783	0.114013	0.3087	0.22726
0.339	0.363	0.1004	0.151874	0.310442	0.224906	0.078326	0.089908	0.220205	0.322408	0.319754	0.189926	0.115634	0.31854	0.228941
0.349	0.36586	0.100985	0.155802	0.312638	0.227228	0.0808341	0.092618	0.224543	0.324756	0.323242	0.190448	0.116691	0.32424	0.231532
0.359	0.36692	0.103729	0.164019	0.314802	0.22925	0.0849894	0.095054	0.230373	0.326184	0.32776	0.192007	0.116733	0.3304	0.233349
0.369	0.37078	0.107658	0.164626	0.316094	0.232008	0.0893456	0.095822	0.235441	0.328958	0.332322	0.195011	0.12169	0.34032	0.238392
0.379	0.37198	0.112529	0.16944	0.316884	0.232856	0.0938432	0.09751	0.241024	0.329622	0.336228	0.195332	0.124667	0.34972	0.238499
0.389	0.3734	0.115127	0.173516	0.319272	0.235328	0.0966246	0.098952	0.248218	0.332356	0.342378	0.200639	0.129267	0.35766	0.243193
0.399	0.37746	0.11989	0.175484	0.32207	0.23747	0.102746	0.106512	0.252598	0.335562	0.34777	0.2007	0.133849	0.37104	0.250595
0.409	0.3783	0.124986	0.178994	0.32456	0.24289	0.10825	0.104639	0.262836	0.33862	0.35374	0.20414	0.141462	0.38222	0.254777
0.419	0.38246	0.130174	0.182852	0.32818	0.250478	0.115204	0.109746	0.271934	0.343196	0.3583	0.205427	0.150787	0.39666	0.263255
0.429	0.38346	0.133608	0.18661	0.33048	0.256486	0.122766	0.116015	0.278314	0.346022	0.36787	0.206387	0.161378	0.41234	0.272865
0.439	0.38766	0.138554	0.192282	0.33576	0.26166	0.131902	0.122816	0.288852	0.357846	0.37595	0.21128	0.173522	0.4314	0.283664
0.449	0.39032	0.14393	0.200073	0.34166	0.26956	0.140958	0.129906	0.296732	0.367372	0.38593	0.21486	0.190325	0.45596	0.294952
0.459	0.3959	0.149202	0.204729	0.34804	0.27624	0.15138	0.135378	0.30738	0.378704	0.39768	0.21404	0.215829	0.48506	0.309387
0.469	0.4017	0.155484	0.217378	0.35738	0.28576	0.166186	0.147062	0.32324	0.392786	0.41054	0.219033	0.245457	0.52498	0.329767
0.479	0.4089	0.163448	0.227578	0.37386	0.29886	0.184164	0.162134	0.34364	0.406722	0.43236	0.23206	0.282395	0.572	0.354653
0.489	0.41634	0.170646	0.238128	0.38008	0.31496	0.20396	0.180622	0.36658	0.43012	0.45342	0.253573	0.329305	0.63202	0.38802
0.499	0.42354	0.17928	0.251064	0.39652	0.33368	0.23138	0.203552	0.39568	0.45488	0.48841	0.272693	0.380753	0.69676	0.436647
0.509	0.4307	0.187754	0.263452	0.4136	0.35758	0.25866	0.22874	0.43118	0.48812	0.52363	0.305807	0.444889	0.7732	0.49086
0.519	0.43774	0.195936	0.27463	0.42882	0.37972	0.2903	0.26106	0.47024	0.52756	0.56646	0.344347	0.517273	0.86366	0.562853
0.529	0.44392	0.205152	0.28516	0.44494	0.40178	0.3229	0.29582	0.5172	0.56958	0.61892	0.39152	0.60258	0.97496	0.646133
0.539	0.44898	0.213888	0.297136	0.46472	0.4272	0.35718	0.33086	0.57116	0.6192	0.66985	0.44698	0.703653	1.1044	0.738313
0.549	0.4572	0.224992	0.31781	0.49216	0.46128	0.40436	0.36946	0.62828	0.67064	0.73685	0.50702	0.819987	1.24788	0.844787
0.559	0.46654	0.239044	0.340162	0.5283	0.51024	0.4628	0.42056	0.69992	0.74176	0.8173	0.5793	0.954953	1.40106	0.965173
0.569	0.478	0.25478	0.368678	0.5699	0.5681	0.53646	0.49166	0.78066	0.83228	0.92386	0.666713	1.1035	1.55032	1.11769
0.579	0.49102	0.27064	0.402602	0.6136	0.63038	0.62184	0.58284	0.88014	0.94654	1.04504	0.778053	1.25993	1.6972	1.30647
0.589	0.5058	0.29418	0.437908	0.6598	0.69108	0.70876	0.68852	0.99296	1.07684	1.18564	0.92228	1.41679	1.842	1.53933
0.599	0.52842	0.31834	0.478422	0.70042	0.74394	0.7892	0.78748	1.10548	1.20296	1.3298	1.0808	1.55247	1.9758	1.80293
0.609	0.54988	0.34512	0.519116	0.74098	0.7872	0.8537	0.87468	1.20718	1.3126	1.4553	1.23993	1.66053	2.0846	2.06007
0.619	0.5759	0.37638	0.56	0.77504	0.82096	0.9055	0.93578	1.2848	1.3956	1.5539	1.37607	1.73153	2.1576	2.28653
0.629	0.60268	0.4067	0.59872	0.80572	0.85052	0.9493	0.9839	1.3438	1.4572	1.6293	1.4866	1.78553	2.2138	2.4726
0.639	0.62422	0.43066	0.62812	0.83242	0.87714	0.98502	1.02048	1.386	1.5014	1.682	1.57027	1.82633	2.259	2.6098
0.649	0.63502	0.44402	0.6501	0.85314	0.89996	1.01622	1.04464	1.4168	1.5266	1.715	1.6164	1.85027	2.2968	2.6892
0.659	0.64106	0.45398	0.6651	0.87244	0.91976	1.0451	1.05698	1.439	1.5396	1.7341	1.6362	1.87453	2.33	2.72067
0.669	0.65496	0.4723	0.69196	0.89624	0.9446	1.07468	1.06744	1.4582	1.554	1.7527	1.64307	1.8948	2.3624	2.71713
0.679	0.67194	0.49378	0.72042	0.92578	0.97044	1.10934	1.07524	1.4778	1.5626	1.7666	1.64107	1.9224	2.3906	2.69067
0.689	0.69034	0.51862	0.75248	0.95516	0.99926	1.148	1.09912	1.5014	1.5816	1.7815	1.63867	1.95453	2.4168	2.65847
0.699	0.70766	0.54306	0.78348	0.98242	1.0279	1.1886	1.1258	1.5282	1.6108	1.8009	1.64073	1.9902	2.443	2.63827
0.709	0.72766	0.56822	0.80984	1.00786	1.05634	1.2304	1.1626	1.567	1.6482	1.8371	1.66173	2.0262	2.467	2.64767
0.719	0.74904	0.59332	0.8401	1.02988	1.08058	1.2676	1.2012	1.605	1.6892	1.8772	1.69393	2.0592	2.4906	2.66553
0.729	0.76396	0.61244	0.85834	1.04614	1.09738	1.297	1.2278	1.636	1.7168	1.903	1.72473	2.0752	2.4974	2.67313
0.739	0.77858	0.63014	0.87418	1.05658	1.10826	1.3206	1.2492	1.6612	1.7402	1.9172	1.745	2.07607	2.4948	2.66167
0.749	0.78726	0.63912	0.8863	1.06106	1.1173	1.3384	1.2632	1.6754	1.7522	1.9247	1.75373	2.06773	2.4774	2.63793
0.759	0.79452	0.646	0.89198	1.0608	1.11848	1.3474	1.2634	1.6756	1.7538	1.922	1.74913	2.04647	2.4512	2.59907
0.769	0.79646	0.64658	0.89318	1.0532	1.11108	1.3464	1.2558	1.6666	1.7454	1.905	1.73207	2.0128	2.4118	2.54287
0.779	0.79916	0.64768	0.89386	1.04128	1.10092	1.3368	1.2416	1.649	1.7228	1.8849	1.70707	1.9774	2.3702	2.48367
0.789	0.80074	0.64916	0.89546	1.0281	1.0846	1.3232	1.2194	1.625	1.6958	1.8552	1.6742	1.93207	2.3224	2.41593
0.799	0.81128	0.65804	0.89982	1.01834	1.06848	1.3072	1.1934	1.597	1.6652	1.8203	1.6362	1.8898	2.273	2.34627
0.809	0.81976	0.66798	0.90636	1.00774	1.04976	1.2866	1.1618	1.561	1.6228	1.7752	1.58527	1.84307	2.2144	2.2674
0.819	0.8352	0.6849	0.92252	1.00608	1.03682	1.2718	1.1324	1.531	1.5858	1.7329	1.54147	1.7996	2.163	2.19307
0.829	0.8581	0.70696	0.94172	1.0097	1.02642	1.2622	1.1092	1.508	1.5506	1.6999	1.50333	1.76367	2.122	2.1264
0.839	0.8794	0.73388	0.96062	1.01712	1.02424	1.2544	1.08634	1.484	1.5196	1.6668	1.46533	1.7346	2.0866	2.06573
0.849	0.90654	0.76474	0.99022	1.02966	1.02612	1.2488	1.065	1.4662	1.492	1.6376	1.43147	1.70833	2.0604	2.0092
0.859	0.94308	0.80242	1.02846	1.04912	1.03704	1.2566	1.05686	1.4578	1.4746	1.6166	1.4094	1.69393	2.0436	1.96507
0.869	0.98156	0.84572	1.06812	1.07318	1.05236	1.2662	1.05488	1.4572	1.4648	1.604	1.3902	1.6854	2.0314	1.92713
0.879	1.02266	0.89486	1.11396	1.1004	1.0736	1.2874	1.05388	1.463	1.46172	1.5968	1.37827	1.6864	2.0304	1.90553
0.889	1.06742	0.94944	1.1614	1.13348	1.0979	1.304	1.06354	1.4738	1.46576	1.5953	1.37607	1.68847	2.0296	1.88813
0.899	1.11702	1.00908	1.21362	1.16836	1.12364	1.3278	1.07626	1.4888	1.474	1.6015	1.37767	1.69767	2.037	1.87913
0.909	1.17186	1.0729	1.26828	1.21028	1.1573	1.3588	1.0939	1.5118	1.4872	1.6163	1.3908	1.7158	2.0532	1.8812
0.919	1.2303	1.1404	1.32676	1.25362	1.19858	1.3922	1.1156	1.5384	1.509	1.6339	1.40607	1.7382	2.0696	1.88973
0.929	1.28954	1.2048	1.38178	1.29694	1.23684	1.4272	1.1352	1.566	1.5314	1.6513	1.4238	1.76173	2.0932	1.9016
0.939	1.35596	1.2732	1.4431	1.34734	1.2836	1.4714	1.1656	1.6044	1.558	1.6815	1.452	1.79547	2.1246	1.9244
0.949	1.4268	1.3446	1.5077	1.4018	1.3318	1.5204	1.1998	1.6486	1.597	1.7168	1.486	1.8352	2.162	1.95753
0.959	1.5012	1.4156	1.573	1.45518	1.384	1.574	1.2416	1.6986	1.6348	1.7596	1.53093	1.882	2.2104	1.99607
0.969	1.577	1.492	1.6406	1.51226	1.4396	1.6302	1.2852	1.7524	1.683	1.8035	1.5744	1.9326	2.2588	2.03953
0.979	1.6658	1.5782	1.7224	1.57864	1.5012	1.6966	1.3374	1.8172	1.7438	1.8591	1.63573	1.99613	2.3248	2.101
0.989	1.7606	1.6752	1.8132	1.6545	1.5706	1.7694	1.3996	1.8952	1.8114	1.9256	1.7052	2.06953	2.3994	2.17113
0.999	1.8584	1.7772	1.9118	1.73436	1.6434	1.8508	1.4656	1.974	1.8874	2.0003	1.77687	2.14827	2.4794	2.24773

## Sheet: Fig.3g
Sample	blank		Mismatch		IAV		IBV		IAV_IBV		NgLT_SgLT_IAVLT		NgLT_SgLT_IBVLT		NgLT_SgLT		Plasmid N_Plasmid S
	N gene	S gene	N gene	S gene	N gene	S gene	N gene	S gene	N gene	S gene	N gene	S gene	N gene	S gene	N gene	S gene	N gene	S gene
Replicate 1	0.02113	0.006408	0.04334	0.0348	0.07784	0.007647	0.06882	0.01952	0.06017	0.01021	1.381	0.7696	1.147	1.101	1.435	1.284	1.48515	1.391
Replicate 2	0.02818	0.005296	0.0348	0.005627	0.03717	0.006994	0.0359	0.02079	0.0197	0.008264	1.116	1.406	1.227	0.9435	1.053	1.004	1.58015	2.146
Replicate 3	0.03583	0.00993	0.02297	0.02277	0.01416	0.009371	0.009044	0.02713	0.06531	0.02401	1.627	1.258	1.449	0.8953	1.827	0.9543	1.552	1.922
Replicate 4	0.04062	0.02467	0.02256	0.01563	0.009584	0.01186	0.06835	0.02046	0.03504	0.01703	1.095	1.127	0.8971	0.9027	1.283	0.9504	1.89265	1.746
Replicate 5	0.02063	0.02801	0.02462	0.02365	0.04142	0.009509	0.04634	0.02808	0.07308	0.01035	1.586	1.232	1.304	1.454	1.266	1.059	2.001	1.649
Mean	0.029278	0.0148628	0.029658	0.0204954	0.0360348	0.0090762	0.0456908	0.023196	0.05066	0.0139728	1.361	1.15852	1.20482	1.0593	1.3728	1.05034	1.70219	1.7708
S.D.	0.00885936	0.0106814	0.00913961	0.010776	0.0271851	0.00189749	0.0249383	0.00406563	0.0224178	0.00651854	0.251278	0.239162	0.204931	0.235773	0.288058	0.137869	0.229194	0.284313

## Sheet: Fig.4a
			SARS-nCoV2 (-)																																								SARS-nCoV2 (+)
		Blank	UDC302926	UDC302925	UDC302923	UDC302922	UDC302921	UDC302920	UDC302919	UDC302918	UDC302917	UDC302916	UDC302915	UDC302914	UDC302929	UDC302928	UDC302913	UDC300991	UDC300992	UDC300993	UDC300994	UDC300995	UDC301340	UDC301342	UDC301343	UDC300990	UDC301338	UDC301339	UDC301223	UDC301224	UDC301222	UDC301221	UDC301219	UDC301217	UDC301216	UDC301215	UDC301214	UDC301213	UDC301211	UDC301210	CO2	CO1	WU237	WU241	WU248	WU249	WU289	WU291	WU32
Signal current (𝝻A)	Repilcate1	0.06333	0.06615	0.05457	0.1247	0.0649	0.1048	0.1223	0.0842	0.1059	0.1299	0.01615	0.02151	0.06183	0.007796	0.01826	0.0632	0.1048	0.009295	0.08459	0.01008	0.008353	0.141	0.0591	0.09228	0.03545	0.02466	0.0517033	0.09214	0.08747	0.01781	0.1195	0.07077	0.1071	0.09654	0.06481	0.04312	0.03927	0.1212	0.04206	0.02785	0.06188	2.005	1.921	2.013	2.576	1.482	1.83	1.673
	Repilcate2	0.02866	0.06333	0.03571	0.04168	0.0781675	0.065175	0.1463	0.1204	0.07984	0.06216	0.06953	0.01428	0.08137	0.01273	0.06713	0.09834	0.03758	0.006741	0.08815	0.03035	0.0539	0.06566	0.06741	0.1376	0.03035	0.0259	0.05066	0.07704	0.06664	0.02758	0.1446	0.06776	0.04689	0.07604	0.1552	0.04304	0.09889	0.1212	0.04095	0.02089	0.08721	1.62	1.875	1.74	2.182	1.265	1.528	2.085
	Repilcate3	0.03526	0.07736	0.06453	0.1442	0.06295	0.0502175	0.1665	0.1571	0.08434	0.05567	0.05165	0.02228	0.07622	0.08527	0.06363	0.05818	0.02182	0.02027	0.06055	0.03643	0.06668	0.1372	0.07158	0.1286	0.03855	0.04985	0.06343	0.08603	0.08007	0.02916	0.1667	0.06226	0.05248	0.09593	0.06614	0.07887	0.08316	0.03168	0.05439	0.04358	0.02136	1.691	1.587	2.449	2.397	1.594	2.088	2.138
	Repilcate4	0.02214	0.05099	0.05228	0.06555	0.1446	0.1013	0.1591	0.1886	0.1201	0.1021	0.07704	0.05961	0.09776	0.05202	0.07388	0.09445	0.03369	0.03149	0.06106	0.01727	0.0415	0.05437	0.06865	0.06066	0.03514	0.07254	0.07245	0.1047	0.07123	0.0732	0.08865	0.1048	0.05574	0.1421	0.0955	0.07351	0.08333	0.08132	0.02558	0.0639	0.03246	2.11	1.988	1.773	1.907	1.404	1.751	1.804
	Repilcate5	0.02239	0.03526	0.02456	0.08822	0.07114	0.1143	0.1385	0.1827	0.11	0.1632	0.07223	0.02019	0.08862	0.02241	0.07369	0.1194	0.1013	0.04351	0.1041	0.06858	0.07799	0.07385	0.123	0.05905	0.02802	0.04291	0.01923	0.09668	0.03498	0.02296	0.161	0.06781	0.0468	0.1975	0.04295	0.03467	0.1783	0.08756	0.05299	0.05571	0.01978	2.418	2.283	1.347	1.922	1.55	1.72	2.471
	Mean	0.034356	0.058618	0.04633	0.09287	0.0843515	0.0871585	0.14654	0.1466	0.100036	0.102606	0.05732	0.027574	0.08116	0.0360452	0.059318	0.086714	0.059838	0.0222612	0.07969	0.032542	0.0496846	0.094416	0.077948	0.095638	0.033502	0.043172	0.0514947	0.091318	0.068078	0.034142	0.13609	0.07468	0.061802	0.121622	0.08492	0.054642	0.09659	0.088592	0.043194	0.042386	0.044538	1.9688	1.9308	1.8644	2.1968	1.459	1.7834	2.0342
	S.D.	0.0170673	0.0160778	0.0159786	0.0419414	0.0342018	0.0278199	0.0173813	0.0440388	0.0172516	0.0454305	0.0249369	0.0181821	0.0135029	0.0324261	0.0233666	0.0256441	0.0398911	0.0154082	0.0187406	0.022674	0.0268472	0.0413947	0.0256075	0.0368128	0.00424109	0.0196733	0.0201453	0.010492	0.0201701	0.0222777	0.0322323	0.0171161	0.0256075	0.048846	0.0435023	0.0200577	0.0508025	0.0368086	0.0115962	0.0181327	0.0292306	0.324755	0.249362	0.404775	0.293083	0.130092	0.203256	0.31129
CT-value																																											24.38	18.83	22.67	25.67	18.05	17.72	25.91
[truncated: 4 more columns]

## Sheet: Fig.4b
			SARS-nCoV2 (-)																																								SARS-nCoV2 (+)
		Blank	UDC302926	UDC302925	UDC302923	UDC302922	UDC302921	UDC302920	UDC302919	UDC302918	UDC302917	UDC302916	UDC302915	UDC302914	UDC302929	UDC302928	UDC302913	UDC300991	UDC300992	UDC300993	UDC300994	UDC300995	UDC301340	UDC301342	UDC301343	UDC300990	UDC301338	UDC301339	UDC301223	UDC301224	UDC301222	UDC301221	UDC301219	UDC301217	UDC301216	UDC301215	UDC301214	UDC301213	UDC301211	UDC301210	CO2	CO1	WU237	WU241	WU248	WU249	WU289	WU291	WU32
Signal current (𝝻A)	Repilcate1	0.006976	0.02211	0.05099	0.06101	0.02939	0.01643	0.1271	0.09298	0.1386	0.08674	0.07503	0.1261	0.07501	0.08161	0.08821	0.1271	0.1437	0.0558	0.1094	0.06653	0.04013	0.02893	0.0545	0.1438	0.03298	0.04242	0.04641	0.1541	0.09239	0.0307	0.01644	0.09286	0.05833	0.07935	0.1086	0.03683	0.02138	0.1056	0.04554	0.05675	0.0622	1.137	2.71	2.14	1.909	1.932	1.197	1.09
	Repilcate2	0.01872	0.03776	0.05405	0.02741	0.03399	0.03593	0.133	0.1268	0.1479	0.1194	0.117	0.1048	0.09835	0.08238	0.06962	0.1197	0.02568	0.09544	0.0432	0.03837	0.05774	0.02505	0.05801	0.09922	0.04103	0.05902	0.07082	0.1868	0.1242	0.04994	0.03167	0.08572	0.06406	0.0689	0.06855	0.0285	0.04937	0.08403	0.03587	0.08479	0.07673	2.08	2.123	1.953	1.867	2.13	0.859	1.181
	Repilcate3	0.0123	0.02814	0.04492	0.06738	0.02696	0.05064	0.1405	0.1238	0.1307	0.1064	0.08197	0.09577	0.08549	0.07443	0.08872	0.1095	0.2405	0.08763	0.05357	0.06073	0.09337	0.03447	0.07498	0.1157	0.06386	0.03413	0.1104	0.08414	0.06376	0.05426	0.03484	0.05974	0.05846	0.1117	0.1027	0.03217	0.05169	0.09106	0.0381	0.06187	0.07296	1.777	1.798	2.199	1.58	2.067	0.9726	1.206
	Repilcate4	0.01549	0.01824	0.08184	0.06327	0.02237	0.03498	0.1288	0.1309	0.1702	0.08831	0.09413	0.134	0.07078	0.08225	0.08234	0.1106	0.1441	0.09123	0.09117	0.04741	0.04505	0.03792	0.0478	0.11	0.08585	0.04059	0.08429	0.1559	0.106	0.08075	0.0403	0.06	0.02878	0.06515	0.1214	0.01976	0.03924	0.1034	0.02391	0.06361	0.05408	1.268	1.995	2.15	1.846	2.677	0.9222	1.013
	Repilcate5	0.01416	0.0221	0.07126	0.05828	0.03924	0.05336	0.1668	0.116	0.1122	0.1135	0.09938	0.09029	0.09641	0.07781	0.08988	0.1389	0.1216	0.1204	0.09823	0.02345	0.04721	0.04437	0.06741	0.09318	0.09683	0.05992	0.06257	0.1329	0.1255	0.08106	0.03077	0.1027	0.03471	0.07058	0.09165	0.02522	0.04771	0.1364	0.02198	0.07906	0.06833	1.474	1.893	1.977	1.49	1.97	0.9904	1.341
	Mean	0.0135292	0.02567	0.060612	0.05547	0.03039	0.038268	0.13924	0.118096	0.13992	0.10287	0.093502	0.110192	0.085208	0.079696	0.083754	0.12116	0.135116	0.0901	0.079114	0.047298	0.0567	0.034148	0.06054	0.11238	0.06411	0.047216	0.074898	0.142768	0.10237	0.059342	0.030804	0.080204	0.048868	0.079136	0.09858	0.028496	0.041878	0.104098	0.03308	0.069216	0.06686	1.5472	2.1038	2.0838	1.7384	2.1552	0.98824	1.1662
	S.D.	0.00434863	0.00763041	0.0153777	0.0160362	0.00648783	0.0147818	0.0162516	0.0150619	0.0214226	0.0147552	0.0162888	0.0190594	0.0123536	0.00348848	0.00842339	0.0122433	0.0765165	0.0230785	0.0290272	0.0173114	0.0214832	0.00756343	0.0107343	0.0196579	0.027591	0.0116068	0.0241287	0.0379944	0.0255688	0.0215903	0.00885352	0.019517	0.0159398	0.0189344	0.0199246	0.00651927	0.0123849	0.0201176	0.00994403	0.0120441	0.00896984	0.38349	0.359734	0.111048	0.189745	0.301996	0.127372	0.124132
CT-value																																											20.77	13.96	18.92	21.53	16.41	13.18	23.67
[truncated: 4 more columns]

[truncated: 11 more sheets: Fig.4c, Fig.4d, Fig.S1, Fig.S2a, Fig.S2b, Fig.S2c, Fig.S3a, Fig.S3b, Fig.S3c, Fig.S3d, Table S1]
